# Supplementary material for: Relationship between Glucagon-like Peptide-1 Receptor Agonists and Cardiovascular Disease in Chronic Respiratory Disease and Diabetes
Source: Biomedicines. 2024 Feb 22;12(3):488. doi: 10.3390/biomedicines12030488 (PMC10968458; doi:10.3390/biomedicines12030488)
Supplement: Supplementary file 1 [file biomedicines-12-00488-s001.zip]

Archive with 1 entries (1 files):
- biomedicines-2843625-supplementary.pdf
